# Supplementary material for: Functional disruption of human leukocyte antigen II in human embryonic stem cell
Source: Biol Res. 2015 Oct 27;48:59. doi: 10.1186/s40659-015-0051-6 (PMC4624597; doi:10.1186/s40659-015-0051-6)
Supplement: Supplementary file 1 — 10.1186/s40659-015-0051-6 Potential Talen off-targets analysis. [file 40659_2015_51_MOESM1_ESM.xlsx]

## Sheet: 工作表1
	Potential talen off-targets analysis
	TAL Effector Nucleotide Targeter 2.0								PCR and Sequencing
	Locus	TAL1	TAL2	TAL1 Target	TAL2 Target	TAL1 Score	TAL2 Score	Spacer Length	target	primer F	primer R	mutation
	16 [10989213, 10989262]	RVD1	RVD2	T GACCCCCTGTGCCTCT	T TCTCCAGCCAGGTCCAT	5	5.2	17	CIITA target	gagcatataagaggtgctgaatg	gtggctcatgatgaatgggtg	2015-08-08
	1 [162944577, 162944631]	RVD1	RVD2	T AAGTCACTGTACCTCT	T ACACCAGCCAATTCCAT	14.51	11.45	22	Not gene	/	/	/
	1 [59243847, 59243903]	RVD1	RVD2	T AACCCTCTTCCCCTCT	T CCTCCACCCACCTCTAT	13.55	13.62	24	Not gene	/	/	/
	4 [75382304, 75382352]	RVD2	RVD1	T TCACCAACCAAGTAACT	T CACCCTCTATTCCTCC	14.29	13.55	16	Not gene	/	/	/
	22 [28106086, 28106133]	RVD2	RVD1	T ACTACAGCCAAATCCAG	T CACACCCAGTCCCTGT	12.92	14.98	15	Not gene	/	/	/
	15 [78968130, 78968192]	RVD1	RVD2	T ACCCACCCACACCTCT	T CCCCCAGCCCCACCCAT	13.98	14.51	30	Not gene	/	/	/
	14 [77612993, 77613045]	RVD1	RVD2	T GACCCCCTCTTTCTCC	T TCTGCAGCCTGGGCCAT	13.35	15.25	20	Not gene	/	/	/
	9 [127270822, 127270869]	RVD1	RVD2	T CACACCCAACACCTCA	T TATCCAGAAAAGTCCCT	14.8	14.41	15	Not gene	/	/	/
	20 [55372985, 55373039]	RVD2	RVD1	T ACTCCTGCCAAGACCCT	T AACCCCCCATACTTGT	14.96	14.39	22	Not gene	/	/	/
	1 [171638510, 171638563]	RVD1	RVD2	T GACCCACTGAACCTAG	T TCTTCAACCAATACCCT	14.85	14.93	21	Not gene	/	/	/
	1 [35640063, 35640117]	RVD1	RVD2	T GACCTCACATACCCCT	T TCTCAAGGCAAAACCAA	14.98	15.47	22	Not gene	/	/	/
	19 [979279, 979329]	RVD1	RVD2	T AACCCACTGTCCACCC	T CCTCCAGTCACGTCCCC	14.92	15.55	18	Not gene	/	/	/
	10 [89617497, 89617558]	RVD2	RVD1	T TATCCAGCCAGGTGCAG	T GCCCACCTCCACCTCC	14.05	14.63	29	Not gene	/	/	/
	5 [10680363, 10680415]	RVD2	RVD1	T CCTCCACCCTGGTCCGT	T CACCTCCTGAGCCACT	15.29	13.31	20	DAP	aacctgatgcacccaagtgac	ccaaatttccctctctcgtgag	0/8
	12 [118104794, 118104848]	RVD1	RVD2	T GAACCCAAATACATCT	T TCCCCACTCAGGTCAAT	14.38	13.83	22	KSR2	acacaacgtgcacagcctgtg	atgctcactgtagagcttcacc	0/8
	9 [27460565, 27460620]	RVD2	RVD1	T TCTCTAGCCAGGCCCAC	T AACCCCCTCACCCTTC	12.45	14.57	23	MOB3B	agcacaaaactgacagaagttcc	ataactgaagacaggagatccac	0/8
	10 [105523861, 105523915]	RVD1	RVD2	T GACACCCTCTCCTCCT	T TCCCCATCCACCCCCAC	14.69	15.37	22	SH3PXD2A	cacagacaatggatgactgatg	gtcaggaggagtgaggttgac	0/8
	1 [72799473, 72799525]	RVD2	RVD1	T TCTCCAACCAGGGCTAT	T AAATCCCTGCACCCCT	11.64	14.98	20	LOC105378797	caccatcactcaggtagtgaac	aagtaccgtgccttccagcac	0/8
	7 [32115742, 32115799]	RVD2	RVD1	T TGTCCAACCAGAACCAT	T CACCCCCTGGACCAAT	11.14	13.59	25	PDE1C	ttctgagcagctgggattacag	ggcagactctgtctcaggaac	0/8
	X [55173775, 55173830]	RVD2	RVD1	T TATCCAACTAGAAACAT	T GACCCCTTCTATCTCT	15.5	12.75	23	FAM1048*	ggctgatgagattctgttgtatg	gaagctactcagggatccctg	0/8
										accctagtgttgcactacagtg	tcctgatggtggacatgtatgg
	19 [37577162, 37577210]	RVD1	RVD2	T GACCCTCTCTGACCCT	T CCCCCAACCCCAACCAT	13.64	14.71	16	ZNF420	gagacagattcttgctatgttgc	tagaataccacacccacttacc	0/8
	14 [45632608, 45632668]	RVD1	RVD2	T TACCACCTCCACCACT	T TCTCCATACAGACCAAT	14.64	14.09	28	FANCM	ggagtcagagacactaacattc	aatggcctacagcaatcactcc	0/8
	4 [39065759, 39065806]	RVD1	RVD2	T TACCACCTTTTCCTCT	T TATCCTTCCAAGTCCAC	13.45	15.28	15	KLHL5	ggctagatgtgattatctggtg	catttactctttggttctccac	0/8
	19 [35493867, 35493915]	RVD1	RVD2	T GACCCTCTGCAGCTCT	T TATCCAGACACATGCAT	13.99	14.64	16	GRAMD1A*	gactgcagtggcacgatctc	tgattgtcacacagtaggtgtc	0/8
										gggattacaggcatcagccac	atagctgaaggcagagtgaagg
	5 [167589605, 167589663]	RVD2	RVD1	T TCTCCAACCAGATGGCT	T GACCCAGTGTGCATCT	14.71	13.19	26	TENM2	tagctagtctggttgtcagctc	gaattctcagccagtatcaacc	0/8
	2 [122837681, 122837740]	RVD2	RVD1	T TCTCCAGCCCTCTCCAG	T GATCCCCTATACAACT	13.33	12.98	27	LOC105373592	tcatcggccatctgatatgtgg	tgaaggcaatggagcccatcc	0/8
	X [100689178, 100689238]	RVD1	RVD2	T GCCCACCTTGGCCTCT	T ACTCTAACCAGGCACAT	14.41	14.98	28	ARMCX4	bad PCR
	"/": not tested. "*":nested PCR was used. "bad PCR":4 pairs primers were used and products were confused.
	RVD1 Best Possible Score:	5
	RVD2 Best Possible Score:	5.2
	Settings:
	Pre-loaded Sequence:	Homo sapiens (genome)
	RVD Sequence 1:	NN NI HD HD HD HD HD NG NN NG NN HD HD NG HD NG
	RVD Sequence 2:	NG HD NG HD HD NI NN HD HD NI NN NN NG HD HD NI NG
	Minimum Spacer Length:	15
	Maximum Spacer Length:	30
	Score Cutoff:	3.0 (recommended)
	Upstream Base:	T only (Recommended)
	Expires:	One hour
	Dimer Types to Find:	Heterodimers only
