# Supplementary material for: Functional disruption of human leukocyte antigen II in human embryonic stem cell
Source: Biol Res. 2015 Oct 27;48:59. doi: 10.1186/s40659-015-0051-6 (PMC4624597; doi:10.1186/s40659-015-0051-6)
Supplement: Supplementary file 3 — 10.1186/s40659-015-0051-6 List of RT-PCR primers. [file 40659_2015_51_MOESM3_ESM.xlsx]

## Sheet: 工作表1
	list of RT-PCR primers
	Gene name		Sequence	Gene name		Sequence
	CD83	F	tacacggtctcctgggtcaag	B2M	F	atgtgtctgggtttcatccatccg
		R	gtctcttctttacgctgtgcag		R	tcttcaaacctccatgatgctgct
	CD86	F	tctcaagataatgtcacagaactg	Vimentin	F	aagaacacccgcaccaacgag
		R	tctgttcactctcttccctctc		R	ctcctggatttcctcttcgtg
	CD11c	F	aatgtcgtgcaccgattgttcc	Afp	F	gaatgctgcaaactgaccacgctggaac
		R	actgcttgtggtctccgtacc		R	tggcattcaagagggttttcagtctgga
	DRA	F	gccgagttctatctgaatcctg	Cxcr4	F	tcctctttgtcatcacgcttccct
		R	cgttctgctgcattgcttttgc		R	tccagacgccaacatagaccacc
	DPA	F	tatcagagctgtgatcttgagag	Brachyury	F	gccctctccctcccctccacgcacag
		R	atcgttggtggcctgagtgtg		R	cggcgccgttgctcacagaccacagg
	DQA	F	acgctacaactctaccgctgc	Hand1	F	tgcctgagaaagagaaccag
		R	atgatgaagacagtgcccacc		R	atggcaggatgaacaaacac
	Ii	F	tgcacctgctccagaatgctg	Pax6	F	taccaaccaattccacaacccacc
		R	ccagttccagtgactctttcg		R	atcataactccgcccattcaccg
	CIITA	F	gctgggattcctacacaatgc	Ck8	F	cctggaagggctgaccgacgagatcaa
		R	gggttctgagtagagctcaatc		R	cttcccagccaggctctgcagctcc
	HLA-E	F	tctcacagcttgtaaagcctgagac	G3PD	F	aggtcggagtcaacggatttgg
		R	aggatggtttcgatctcctgacct		R	aggctgttgtcatacttctcatgg
